# Supplementary material for: Gamma-aminobutyric acid elicits H2O2 signalling and promotes wheat seed germination under combined salt and heat stress
Source: PeerJ. 2024 Sep 18;12:e17907. doi: 10.7717/peerj.17907 (PMC11416083; doi:10.7717/peerj.17907)
Supplement: Supplemental Information 2 — Effects of 0–10 mM GABA (A), 2 mM GABA + antioxidant (10 mM DMTU, 0.1 mM DPI or 1 mM IMZ) (B), 2 mM GABA + oxidant (10 mM H2O2, 2 mM ATZ or 2 mM DDC) (C), and 2 mM GABA + hormone (0.5 mM ABA, 0.1 mM Flu or 0.5 mM GA) (D) on final GR of wheat seeds under combined stress (30 °C + 50 mM NaCl). Bars represent standard deviation of the mean (n = 3); means associated with the same letter are not significantly different (p < 0.05). ABA, abscisic acid; GA, gibberellin; GABA, γ-aminobutyric acid; DPI, diphenyleneiodonium chloride; DMTU, dimethylthiourea; IMZ, imidazole; DDC, diethyldithiocarbamic acid; ATZ, aminotriazole; Flu, fluridone. [file peerj-12-17907-s002.xlsx]

## Sheet: Figure3
Supplementary information-Figure3
Figure 3	(a)	20°C	Sampling time point	Germination rate (%)
		Treatment combination		repeat 1	repeat 2	repeat 3	repeat 4	repeat 5	Means	±SD
		50 mM NaCl+30°C	72h	22	20	21	21	22	21.2	0.83666
		50 mM NaCl+30°C+0.5 mM GABA	72h	38	39	40	38	37	38.4	1.14018
		50 mM NaCl+30°C+2 mM GABA	72h	49	49	49	48	47	48.4	0.894427
		50 mM NaCl+30°C+10 mM GABA	72h	57	59	59	59	58	58.4	0.894427
Figure 3	(b)	Treatment combination	Germination rate (%)
			Sampling time point	repeat 1	repeat 2	repeat 3	repeat 4	repeat 5	Means	±SD
		50 mM NaCl+30°C+GABA	72h	49	48	49	47	46	47.8	1.30384
		50 mM NaCl+30°C+GABA+DMTU	72h	34	34	35	35	35	34.6	0.547723
		50 mM NaCl+30°C+GABA+DPI	72h	39	38	38	38	39	38.4	0.547723
		50 mM NaCl+30°C+GABA+IMZ	72h	38	40	40	40	39	39.4	0.894427
Figure 3	(c)	Treatment combination	Germination rate (%)
			Sampling time point	repeat 1	repeat 2	repeat 3	repeat 4	repeat 5	Means	±SD
		50 mM NaCl+30°C+GABA	72h	49	47	48	50	45	47.8	1.92354
		50 mM NaCl+30°C+GABA+H2O2	72h	55	53	55	56	55	54.8	1.09545
		50 mM NaCl+30°C+GABA+ATZ	72h	61	63	60	58	57	59.8	2.38747
		50 mM NaCl+30°C+GABA+DDC	72h	69	67	69	67	68	68	1
Figure 3	(d)	25°C	Sampling time point	Germination rate (%)
		GABA treatment concentrations (mM)		repeat 1	repeat 2	repeat 3	repeat 4	repeat 5	Means	±SD
		50 mM NaCl+30°C+GABA	72h	50	47	49	50	45	48.2	2.16795
		50 mM NaCl+30°C+GABA+ABA	72h	35	36	34	35	36	35.2	0.83666
		50 mM NaCl+30°C+GABA+FLU	72h	56	55	55	54	56	55.2	0.83666
		50 mM NaCl+30°C+GABA+GA	72h	58	57	57	57	58	57.4	0.547723
